# Supplementary material for: Factors influencing the performance of community health volunteers working within urban informal settlements in low- and middle-income countries: a qualitative meta-synthesis review
Source: Hum Resour Health. 2021 Nov 27;19:144. doi: 10.1186/s12960-021-00691-z (PMC8626887; doi:10.1186/s12960-021-00691-z)
Supplement: Supplementary file 3 — Additional file 3. Excel database summary of all reviews. [file 12960_2021_691_MOESM3_ESM.xlsx]

## Sheet: Qualitative studies 
Modified data extraction and Quality assessment form (source adapted from (Kok et al., 2014))
Reviewers		Reference number	First author,	Year	Setting (Country)	CHW (e.g., CHV, CHW, how authors refer to the community health worker)	Health focus (e.g., what was the type of health intervention is the focus of the study - HIV prevention, Tx: antenatal care etc)	Study objective/s and/or aim/s (list the objective/s and or aim/s reported from the paper)	Study type/Method (e.g., observation study; focus group, KII)	Data extraction				Quality Assessment
										Intervention	1st Order (participant’s words)	2nd Order (author’s interpretation)	Detail on influence/Association	Was there a clear statement of the aims of the research?				Is a qualitatitive methodology appropriate?				Was the research design appropriate to address the aims of the research?				Was the recruitment strategy appropriate to the aims of the research?				Was the data collected in a way that addressed the research issue?				Has the relationship between the researcher and participants been adequately considered?				Have ethical issues been taken into consideration?				Was the data analysis suffiently rigorous?				Is there a clear statement of the findings?
1st	2nd									(Factor) (e.g., Health system, intervention, and broad contextual factors)			(e.g., training enhanced CHW motivation)	Yes (Y)	Can't Tell (CT)	No (N)	Comments	Yes (Y)	Can't Tell (CT)	No (N)	Comments	Yes (Y)	Can't Tell (CT)	No (N)	Comments	Yes (Y)	Can't Tell (CT)	No (N)	Comments	Yes (Y)	Can't Tell (CT)	No (N)	Comments	Yes (Y)	Can't Tell (CT)	No (N)	Comments	Yes (Y)	Can't Tell (CT)	No (N)	Comments	Yes (Y)	Can't Tell (CT)	No (N)	Comments	Yes (Y)	Can't Tell (CT)	No (N)	Comments
MO	CD	592	Boros	2011	South Africa	Home based care giver	Primary health care	To explore the working relationship between home-based caregivers and clinic nurses at locations in two informal settlements in Johannesburg, South Africa and to examine how degrees of informality affect the quality of HBC	Qualitative Study - semi structured interviews	Intervention factor - Health system links (working relationship between nurses and home-based caregivers)	‘Sometimes the nurses tell us — Flies can’t come in here. We are flies. [The nurses] do not have any love’ (O1 caregiver). ‘When you come back from the clinic, you come back angry. Angry because they treat our patients so bad’ (O1 caregiver).	Another four caregivers stated that the relationship with the clinic was bad. These caregivers had had very negative experiences working with the clinic, relating to their personal interactions with clinic staff and their perceptions of how the clinic staff treated patients. The result was a breakdown in the working relationship between the informal and formal healthcare workers and an aversion t…	In the study, caregivers, nurses and DoH employees all noted that people’s attitudes had a negative impact on the working relationship and the success of HBC.Negative attitudes are expressed in a number of ways: caregivers feel that nurses do not give them enough respect, and vice versa. Referrals are arguably the clearest demonstration of alack of systems. Any large-scale healthcare system relie…			No (N)	The goal or aim of the study was not explicitly stated.	Yes			The methodology was right to addressing the research goal since the study sort to explore the working relationship between home-based caregivers and clinic nurses working in informal settlements in Johannesburg, South Africa.	Yes			The qualitative design was appropriate going by the purpose of the study.	yes			The research explained how and why the participants were selected. i.e. for the home-based care givers, all the 22 who took part in the study were selected whereas for the clinics, three of the 12 nurses were interviewed as part of this study since staff from the DoH and C1 informed the researcher that these nurses were working most closely with the home-based caregivers, and therefore would be t…	Yes			It is clear how the data was collected that is through semi-structured interviews. The researcher also made the method explicit by explaining how the interviews were conducted based on the different themes.		CT		NO mention of whether the researcher examined their role, potential bias and influence during either the formulation of the researcher questions or during data collection process including sample recruitment and choice of location.	Yes			Ethical clearance was obtained from the University of the Witwatersrand in Johannesburg. Written consent to carry out the research was obtained from the directors at both HBC organisations as well as from the DoH at both the provincial and municipal levels.	Yes			There was in-depth description of the analysis process. The researcher also explained how the data presented were selected from the orginal sample to demonstrate the analysis process. Sufficient data has also been presented to support the findings. The researcher also explained the contradictory data between the home-based care givers and the nurses.	Yes			Findings are explicit and the researcher also triangulated the sources of information (home-based care givers, nurses and DoH employees) to add credibility to the findings. The researcher also discussed the findings in relation to the original research question.
											‘We are working hand-inhand with the clinic…. We can’t do nothing without [nursing] sisters’ (O2 caregiver).	Conversely, seven of the 19 caregivers noted that the relationship with the clinic was a good one. These caregivers worked well with the clinic staff, recognised the importance of working together and appreciated the contri butions of both stakeholders:
											‘I can’t say we have a specific relationship because we don’t stay with the same sisters [nurses]. The sisters change and some are okay and others are not okay’ (O2 caregiver).	Perhaps most importantly, eight of the 19 caregivers — the largest number responding in a particular way — remarked that the relationship with the clinic was dependent on individual nurses. In other words, the relationship changed, sometimes dramatically, when the nurses assigned to a specific clinic changed. In a clinic like C2, where nurses rotated every 1–2 years, these changes happened quite …
											‘[The relationship] is first-class!’ (C1 nurse)	Conversely, the nurses had a positive view of their relationship with HBC organisations and individual caregivers: all six nurses interviewed described these relationships as overwhelmingly good ones:
										Intervention design factor- Health system links (Communication)	‘There’s no communication, there’s no channels that we can communicate [through]’ (C2 nurse).	None of the caregivers interviewed, including the directors of the HBC organisations, had regular, formal verbal communication with the clinic. At C2, none of the nurses — including the facility manager — had regular meetings with caregivers or the HBC director. At C1, two of the three nurses interviewed attended a monthly meeting with caregivers from another HBC organisation, but not from O1. An…
										Intervention design factor - Health system links (Referral and Queuing)	‘We just wait. We wait and wait and wait. We’re not supposed to make a queue because we are working with the nurses’ (O1 caregiver).	The majority of the caregivers (14 of 19) referred patients by escorting them to the local clinic and queuing for services with them. Two of these caregivers noted that the HBC organisation did have official referral forms, but they were not used because the organisation is very close to the clinic. Two of the caregivers simply sent patients to the clinic without escorting them, while another two…
										Intervention design factor - Financal incentives (Stipends and payment)	Like, when the last time you got your money was several months ago. So how are we surviving? What are we eating? And you know if you’re hungry you can’t perform well’ (O2 caregiver).	Caregivers at O2 reported going from two months to an entire year without receiving a stipend from the DoH. Although the caregivers were paid up if a month was missed, the fact that they are not guaranteed a steady salary each month can wreak havoc with their budgeting and quality of life:
MO	KM	326	George	2017	India	Accredited social health activist (ASHA)	Maternal, neonatal and child health	This qualitative study investigated the factors motivating or demotivating community health workers in urban settings in Delhi, India.	Focus group discussions and Indepth Interviews	Intervention design factor - Community links (Family support)	My husband is also very supportive. His work is also related to health. He is a chemist. He has his own shop. I have a problem. My children are very small now but then my mother-in-law takes care of them when I go for work. I have complete support of my family. (ASHA worker, control arm) If my sister do[es] not look after my son then it would be impossible for me to work as an ASHA. My mother als…	The work of a community health worker involved being available right through the day and sometimes even round the clock, depending on any health-related emergency that arose in the community. Many of the ASHAs felt that they were able to work in this manner and respond to calls for help only because of the support they received from their family members, especially their husbands and in-laws. ASH…	Family support motivated CHWs to continue with their work as CHWs. Support included moral support as well as house work in order to reduce workload and concentrate on service provision.	Yes			The goal of the research was to investigate the factors motivating or demotivating community health workers working in urban settings in Delhi, India.	Yes			Although it is not explicitly outlined in the study, the researcher used phenomenological approach since the study focused on understanding the experience of CHWs working in urban informal settlements. That is, the researcher sought to understand the community health workers’ knowledge of the health profile of the area in which they worked, their experience of functioning as a community health wo…	Yes			The qualitative design was appropriate going by the purpose of the study.	Yes			The researcher explained how the participants were selected. "Initially, two focus-group discussions with community health workers were conducted in each of the study arms, each with 8–10 community health workers who had been working for a period of over 6 months. Following the focus-group discussions, seven in-depth interviews were conducted with a subsample of community health workers in both a…	Yes			The researcher explained how the data was collected through focus group discussions and indepth interviews held in neutral locations. The researcher also made clear how the interviews were conducted around themes until saturation was reached. The form of data is also clear i.e. tape recording	Yes			The researcher examined their role, potential bias and influence during data collection by holding focus group discussions at the primary urban health centres in a separate area that was allotted for this purpose. Care was taken to ensure that other staff members of the primary urban health centre were also not around during the discussions.	Yes			The nature of the study was explained to each participant in detail and written informed consent obtained before the start of any focus-group discussion or in-depth interview. The study protocol was approved by the Health Ministry Screening Committee of the Government of India, and institutional ethics committees of the Public Health Foundation of India, New Delhi; All India Institute of Medical …	Yes			The researcher gave an in-depth description of the analysis process from the transcription stage to translation and coding using the reflexive and inductive approach to allow codes and categories to emerge from within the data. The researcher also explained how the data presented were selected from the original sample transcripts to demonstrate the procress of analysis. Sufficient data also prese…	Yes			Findings are explicit. The researcher also discussed the credibility of the findings by triangulating findings from both the CHWs and the medical officers . The researcher also discussed the findings in relation to the original research question.
										Intervention design factor - Human resource management - CHW characteristic (Self - identity)	Actually, I wanted to have any part-time job because I was just sitting idle at home at that time. So I thought that I could serve the society and I will have my own identity too. (ASHA worker, control arm) But now the biggest achievement is that we are serving people, we are self-dependent whether we earn more or less. But we are doing something very fruitful and that makes me feel good about my…	Being recognized for their work in the field enabled them to feel a sense of independent identity that they did not experience when they were confined to their homes. Being able to contribute something to the household income, and making productive use of their time, were also reported as positive factors about their work and motivated them to continue working even if conditions were difficult an…	Sense of new identity and the satisfaction of the role of being a health worker seen as a source of motivation.
										Intervention design factor -Human resource management - Non finacial insentive (Job satisfaction and social responsibility)	If we are working in a company they make us work for their own interest and we work for our own interest. That means we get money for the work that they make us do. But in this job of being an ASHA, we help the community. Therefore, we are able to help people and also we are able to earn. This motivates me a lot to work because when we help someone in the community to get well, it makes lot of di…	Most of the ASHAs looked at their work as a form of social service that they were rendering to their community. They valued highly the feeling of saving lives and improving the health of their community members, and this was referred to repeatedly in focus-group discussions and in-depth interviews as one of the key motivating factors that inspired them to continue their work as a community health…	Appreciation of the work carried out by members of the community, and being recognized personally because of their home visits, proved to be motivating factors for the community health workers.
											Yes. We are more concerned about the people than other things. So if we don’t get enough benefit it’s fine. But if we get to hear from the field that we have given them some wrong information then we won’t feel good for sure. So we want to work for their health. We don’t bother much about monetary benefits as such. (ASHA worker, intervention arm)	The value that they attached to their work made them feel responsible for the improved health of the community that they served. This, in turn, motivated ASHAs to go the extra mile to ensure that their services were made available to all and that the quality of the services they provided was good.
										Intervention design factor - Human Resource management - CHW characteristic (Personal experience of ill health)	My child had pneumonia. He was very weak and I gave him a bath. I still remember that scene when my child was serious. I fainted after looking at him. So I especially convince mothers of small children to keep your child in such a way that he should not get any disease. (ASHA worker, intervention arm) We didn’t know that we should go for registration in [the] third month and this check-up should …	While discussing their experiences as community health workers, many of the ASHAs made repeated references to their own experience of pregnancy or as a young mother. Those who had negative experiences or lacked the appropriate knowledge about caring for themselves or their newborn children felt that they should ensure that such situations do not occur in the lives of other women, and this acted a…	Experience regarding health condition seen as a source of motivation to become a CHW
										Intervention design factor - Human resource management - (Training /Upgradation of skills and knowledge)	I have learnt many new things. Such as what to eat during pregnancy, how a pregnant woman should sleep during the night, about antenatal check-ups, etc. I didn’t have so much knowledge when I was pregnant myself ... so this motivates me about being an ASHA. (ASHA worker, intervention arm) Even we have learnt many things from the people here too. These women have taught us so many things. Like how…	The training received by the ASHAs, as well as constant interaction with the community and the health system, increased their knowledge about various issues and changed their perceptions about life. Training that they received, and regular visits to the dispensary, increased their technical knowledge in the field and also gave them higher credibility. The life experiences and stories shared by th…	Training expanded CHWs knowledge about various issues and also increased their technical knowledge in the field thus making them more credible to the community.
										Intervention design factor - Human resource management factor - Non financial insentive (Social recognition and status)	People from my community look up to me for my opinion regarding their problems. People feel that my opinion would be very useful to them, because they think we have knowledge about various things. When people of my community think about me in such a manner, it feels good. (ASHA worker, control arm)	The respect and trust that the community gave them was regarded as the greatest incentive to continue as an ASHA. While describing their work, all ASHAs described in detail how they met with resistance during their initial days in the community and how this changed with time. Initially, they were denied access to any information and some households were even inimical to their presence. Later on, …	Community trust, respect and recognition enhanced CHW motivation
										Intervention design factor - Human resource management factor - Non financial insentives (Negative experiences in the field/ Lack of community trust)	Once an elderly person was sitting outside a house. When I was asked his permission to enter the house, he shouted very rudely and told me not to enter his house. At that moment I was so upset and demotivated. I felt that I had joined the wrong job. (ASHA worker, intervention arm)	When ASHAs went to deliver their services in the community, not all of them experienced positive and welcoming households who valued their services. Quite a few of the ASHAs referred to instances where they were not allowed to enter a house or when community members spoke to them rudely and questioned their role and utility. This was especially the case when they began their work in an area and w…	Lack of commuity trust led to lower motivation
										Intervention design factor, Human resource management - Flexible work and timings	Salary doesn’t matter a lot. Timing suits us. We can manage home and outside work also. (ASHA worker, control arm)	Most ASHAs were young women with household responsibilities, and in many cases this included taking care of their children. Some of the ASHAs felt that the flexible nature and relative autonomy of the work that they did was a factor in their continuing to work as an ASHA. Given the flexible nature of their jobs, and as they were mostly working in the same community where they lived, the ASHAs fel…	The flexible nature of work and working in the same community seen as motivation to become a CHW despite getting other opportunities with higher salaries.
										Intervention factor - Health system links (working relationship between nurses and CHW -Lack of recognition as valuable partners)	Nurses in hospitals get irritated when they see ID card of ASHA. Not in the dispensary. Everyone in dispensary knows us. As soon as they see the I-card they start shouting, “You are an ASHA worker? Why have you come? Who called you here? What work do you have here? Go from here!” They misbehave a lot. Don’t ASHAs deserve respect? Are ASHAs useless? Why do they misbehave with us? (ASHA worker, con…	Some of the ASHAs described instances where they felt that others in the health system did not value them or the work they did. This did not occur at the health centre where they worked but was an issue especially when they accompanied community members to the referral centres to seek treatment.	Lack of recognition of ASHAs as valuable partners by other established stakeholders in the health system decreases ASHAs motivation
										Intervention design factor- Resources and logistics - Poor infrastructure	The biggest problem is the dispensary which is our place of work. I can motivate people in community but the place where I am referring them cannot provide the required services, I have to face problems then. (ASHA worker, control arm)	Many of the ASHAs referred to how they had taken people or referred people to health facilities, only to realize that the services that they were meant to receive were not available. This was referred to as a demotivator, since they felt that their efforts to motivate the community to come forward and access the health system were fruitless, owing to the poor infrastructure at these facilities.	Lack of supplies reported to negatively impact on the community to visit health facilities for treatment thus hindering CHW performance.
										Intervention design factor - Human resource management - Financial incentives (Inadequate remuneration)	Yes, four of them left the job because they felt the amount we get as salary was very low. (ASHA worker,control arm) I come to know from many ladies who come from village that ASHA workers in villages get a fixed salary. They tell us that for institutional delivery ASHA workers in village get `600 and here we get `200. I feel weird as to why such differences exist. (ASHA worker, intervention arm)	Even those who mentioned that they were happy with the nature of their work did feel that the remuneration they received was low for the type of work that they were expected to do. Low pay meant that ASHAs who had to augment the family income faced additional pressure to give up their jobs and look for other avenues that provided better financial compensation.
MO	CD	629	Laston	1993	Bangladesh	Volunteers	Diarrhea prevention and treatment, nutrition, Immunization and family planning	The objectives of the study were to assess the perceptions of the volunteers regarding why they were motivated to work as volunteers, to determine their expectations and incentives for their work and to identify barriers and problems volunteers encounter during their work. Lastly, to assess the community mothers attitudes and understanding of the role of volunteers and the use of their services.	Focus group	Intervention design factor - Non financial incentives (respect)	People salute us (salam) and call us doctor. They respect me and call me Apa (respected sister)	In about half of the focus groups, the volunteers described the respect they have gained in their community.	Being a volunteer brought prestige and respect to the CHVs thus being a source of motivation for them to continue working as CHVs	Yes			The goal of the research was to gain some understanding of why volunteer women continued to serve in their communities as volunteers.	Yes			Since the researcher aimed at gaining understanding from the women's perspective why they continued to serve as volunteers for the last 7 years	Yes			The design was appropriate to meet the aims of the research.	Yes			The researcher explained how the participants were selected from lists of current and released volunteers and mothers living in slums in catchment areas of urban volunteers	Yes			The researcher explained how the data was collected through focus group discussions held in neutral locations. The form of data is also clear i.e. tape recording	Yes			The researcher critically examined their potential bias and influence during data collection through a test focus group which suggested that the responses of the volunteers were influenced by the presence of the project personnel. Hence, they outsourced services of a private firm to do the data collection. Focus group discussions were also held in neutral locations to facilitate active participat…		CT		No mention of any ethical approval	Yes			The researcher gave an in-depth description of the analysis process. The researcher also explained how the data presented were selected from the original sample consisting of community mothers' and current and released volunteers' transcripts to demonstrate the procress of analysis. Sufficient data also presented to support the findings.	Yes			Findings are explicit. The researcher also discussed the credibility of the findings by triangulating findings from both volunteers and the community mothers. The researcher also discussed the findings in relation to the original research question.
										Intervention design factor - Non financial incentives		…before they became volunteers, they were virtually confined within their home. Once they become volunteers, they reported that they were able to go out of the house and become acquainted with many people in their community.	Greater mobility in the community and familiarity with the neighbours
											(Before becoming a volunteer) I could never go anywhere, I was blind although I had eyes. Now I can go anywhere, say, going to different hospitals. I was not able to go out the door (outside), but when I became a volunteer I was able to search out a job for myself.	When the employed volunteers were asked if work as a volunteer helped them get their job, most of the women replied that the experience did help in gaining employment. In half of the focus groups, respondents mentioned that becoming a volunteer gave them courage to go outside the home for employment.	Becoming a volunteer increase job opportunities
											"it is better to learn something than to sit idle at home."
MO	CD	397	Odhiambo	2016	Kenya	CHW	Schistosomiasis	we explored the experiences, opportunities, challenges as well as recommendations of CHWs after participation in annual MDA activities for schistosomiasis using the CDI strategy in an informal settlement in Kisumu City, western Kenya.	Qualitative Study - Unstructured open-ended group discussions	CHW familiarity with households led to warm reception	“They did not have anything against us, it is our drug that they did not want. In fact they told us to return those family planning pills to whoever gave them to us. No amount of convincing would make them change their mind”, said a male CHW.	Most of the CHWs had previously carried out health related activities in the households where they were administering treatment; they reported receiving a warm welcome in the households they visited. This was true even among the households that refused to take the drugs. However, one of the CHWs mentioned being chased out of a compound whose residents experienced side effects the previous year an…	Not discussed	Yes			The goal of the study was to "explore the experiences, opportunities, challenges as well as recommendations of CHWs after participation in annual MDA activities for schistosomiasis using the CDI strategy in an informal settlement in Kisumu City, western Kenya." The goal was thought important to gain ways of control schistosomiasis infection in urban informal settlements	Yes			The researcher seeks to understand the experiences, opportunities and challenges as well as recommendations of CHWs who took part in the MDA exercise hence the methodology ( phenomenology) was appropriate.	Yes			The researcher justified why she chose phenomenological approach.	Yes			The researcher has explained how the participants were selected "The CHWs selected for the exercise were identified from a pool of CHWs by the community members, on the basis of their commitment and hard work." Though not explicit but from the reading the study explained why the participants they selected were the most appropriate to provide access to the type of knowledge sought by the study (re…	Yes			The researcher explained how the data was collected - Unstructured open-ended group discussions. The researcher also explained how the interviews were conducted and also provided a copy of the interview guide. The data collected was in the form of a tape recording.		CT		No mention of the researchers own role, potential bias and influence during formulation of the research questions and data collection including sample recruitment and choice of location.	Yes			Approval sort from Scientific and Ethical Review Committees of the Kenya Medical Research Institute (SSC No. 1841). Oral consent was sought to tape record the group discussions during the feed back sessions. No personal identifiers were used during data entry and analysis.	Yes			In-depth description of the analysis process provided and it is clear how the themes were derived. Sufficient data presented to support findings.	Yes			Findings are explicit. The researcher presented adequate discussion on the evidence both for and against the reseacher's arguments. Findings were discussed in relation to the original research question.
										Effective community mobilization	“Awareness in some homes hence no time wasted due to many explanations”, said a female CHW.	CHWs appreciated that effective mobilization helped them go through some of the compounds faster. Most of the community members had already known about the MDA from the road shows that the programme carried out. Family members who got information about the MDA shared with other members of the household.
										Intervention design factor - Resources and logistics - (Supplies)	“You know in (Area X) people just defecate anywhere especially where they see bushes. So if you see a bush you cannot step on it with your sandals to reach that household. That is why we need gumboots. It is filthy and pathetic”, said a male CHW.	Some areas were too filthy and bushy, whereas some neighbourhoods were insecure. Since open defecation and fly toilet is widely practised in this area, CHWs were scared of navigating the bushes to get to some households as they did not have protective footwear like gumboots....They also wished that future MDAs should provide gumboots and umbrellas to CHWs to facilitate their work during floods an…	Low treatment coverage due to lack of proper protective equipment by CHVs to enable them visit unsanitary neighbourhoods.
										Broad contextual factor - Community context ( Insecurity and inaccessibility)	“I felt insecure in some of the places I tried to visit late evening to catch up with members who could not be found during the day”. Female CHW	Just like other informal settlements, the study area is plagued by insecurity.	Insecurity hampered access to certain neighborhoods or working late in the evenings by CHWs, consequently circumventing CHWs from reaching their full potential.
										Broad contextual factor -Economic context	“Our people are very poor; the project should provide porridge in the community like they do in schools. Imagine someone telling you that they have not eaten for three days and you are here insisting that the drug should not be taken on an empty stomach! It is very sad”, said a female CHW.	Since members of the community were asked to take the drugs after a meal, some demanded money from the CHWs to facilitate purchase of food. Some mentioned that they had not eaten anything for the last couple of days and requested the CHW to buy them flour for porridge.	Not discussed
										Intervention design factor - Financial incentives	Not available	The CHWs appreciated the modest daily allowance provided by the study, but requested that an additional lunch allowance be included since they had to walk the whole day during the MDA and did not get time to go back to their own houses for lunch.	Not discussed
MO	CD	445	Swartz	2015	South Africa	CHW	HIV/AIDS and TB	To explore the ways that community health workers (CHWs) who work for NGOs and CBOs understand and speak about their involvement in carework as volunteers, employees or managers of community-based care organisations.	Ethnographic study - Indepth interviews	Intervention design factor - CHV Characteristic (Gender)	"The work we are doing is for the women. The men don’t feel as bad as women. The women feel that pain. Men feel a little bit but men don’t feel a lot. There was one man but he left and he doesn’t work with the organisation anymore."	Women are seen as the ‘natural’ providers of care and it is assumed that this is what shapes women’s ability and their motivation to engage in CHW work	Women seen to be more caring than men hence their motivation to become CHWs	yes			This article explores the multidimensional character of CHW motivation in an economically deprived community in Cape Town. We sought to understand how CHWs themselves speak about their involvement in carework as volunteers, employees or managers of small, community-based care organisations. Using ethnographic data, we highlight the ways CHWs framed their carework strongly in terms of gender, reli…	yes			the methods are ethnographic qualittaive methods as the author was physically embedded within the community that this research was taking place within.	yes			the design was qualitative and this fits well with the prupose of the paper which is to understand how CHW speak about their roles.		CT		the recruitment strategy is not reported.	yes			the data eas collected using formal in-depth interviews with 23 key informations including CHWs, NGO staff/managers running CHW programmes, community memebrs, and religious and political leaders.	yes			the author considers the relationship between herself, her research supervisor and the local link person. The author notes that they formed relationships with local participants outside of the link person.	yes			yes the author reports that the study received ethical approval from the University of Cape Town Health Science Ethics Committee		CT		Sufficient data not presented to support the findings. Most of the participant's voice not included in the results section. The section mostly contains the author's interpretation.	CT			Findings are not explicit since only part results and findings are presented. However, the style of writing by the author is at times hard to follow.
										Intervention design factor - CHV Characteristic (Christian ethic)		What made it possible for Monwa, as a man, to perform this intimate and gendered task of care was not a strong personal commitment to challenging gender norms but rather a Christian ethic of care. His identity and status as a pastor enabled him to cross gendered lines of care that are typically strongly defended.	Christian ethic of care motivates one to serve as a CHW
										Intervention design factor - CHV Characteristic (Ubuntu/Africaness of caring)	‘it’s in our veins to care like this’.	The ‘our’ in his statement referred to his community in Khayelitsha; however, this notion of ubuntu is also often indexed to rural village life in the neighbouring Eastern Cape province, a place still considered ‘home’ by many Khayelitsha residents. The discourse of ubuntu highlights the importance of close family and community relationships that value interconnectedness and responsiveness to col…	The spirit of Ubuntu/Africaness motivates one to serve as a CHW
										Intervention design factor - Financial incentives	‘We have to take our children to school but we are not after money more than we want to help the community. But we need money for crèche [daycare]’.	When they do speak about economic motivations, many CHWs focus on the survival and reproduction of their families and communities.	Financial incentives increase the motivation to be a CHW
MO	CD	568	Lopes	2012	Brazil	Community Health Agents (CHA)	Not stated	The objective of this study was to identify the situations that cause pleasure or distress at work among the Community Health Agents (CHA) in a city in Rio Grande do Sul state/Brazil.	Focus group discussions	Intervention design factor - Non financial incentives (Acknowledgement for the work done)	(...) the hugs we get, the children call us aunty, the elderly are normally affectionate to us and we like it.	The Community Health Agents manifested experiences of pleasure, in view of the community’s acknowledgement and users’ manifestations of affection, kindness and gratitude for the work performed	The experience of pleasure and self accomplishment result from the possibility to construct the subject’s identity	Yes			The objective of this study was to identify the situations that cause pleasure or distress at work among the Community Health Agents (CHA) in a city in Rio Grande do Sul state/Brazil.	Yes (Y)			The Qualitative methodology was appropriate looking at the objective of the study.		Can't Tell (CT)		Research design not stated	Yes			The research aimed to identify the situations that cause pleasure or distress at work among the Community Health Agents (CHA) in a city in Rio Grande do Sul state/Brazil. As such the researcher recruited agents who had worked in th city for atleast one year. He excluded agents who were absent from work, on any kind of leave or who had not completed 12 months of work at the time of data collection.	Yes			The data was collected using focus group discussions and the discussions held as per the research objectives.		CT		No mention of the researchers own role, potential bias and influence during formulation of the research questions and data collection including sample recruitment and choice of location.	Yes			The project received approval from the Institution Review Board at Universidade Federal de Santa Maria (UFSM), under protocol (CAAE) number 0304.0.243.000-08. Informed consent sort from participants during the first meeting.	Yes			Thematic content analysis used. Description of the analysis process given. The researcher also explained how the categories were derived from the data i.e. situations generating pleasure and situation generating suffering in the Community Health Agents’ work. Sufficient data also presented to support the findings. The researcher however did not examine their role, potential bias and influence dur…	Yes			The findings are explicit from the data presented. There is also adequate discussion of the evidence presented.The findings have also been discussed in relation to the research question.
										Problem-solving ability	I feel very satisfied, when I’m able to solve the user’s problem.	The Community Health Agents related Problem-solving ability with the possibility of solving the users’ problems and findings that the work performed is leading to better health conditions for the community.	Problem-solving ability remits to the possibility of materializing work, that is, the workers is able to give meaning to the effort made to accomplish the task, which can positively influence the self-esteem, satisfaction and professional identity of the workers inserted in this job context.
										Working with peers and offering mutual help	"It gives you pleasure to work, when there’s a partnership among the CHA, we are able to solve more things together." "When we get help from college CHAs, when we are able to relate well."	The Community Health Agents reported that they like to work in partnership with other agents, as they share work-related difficulties and offer mutual help.
										the possibility of using creativity and freedom of expression in job activities	When we get resources for the parties. We do that through garage sales, risottos and sale of recyclable materials. At the party of the hypertensive patients, we make hotdogs,sew group identification vests, accompany them,participate in the party, cheer for the queen of our group and even dance.	The Community Health Agents mentioned the pleasure to use one’s creativity at work, manifested through the freedom of expression, as a situation that generates pleasure at work, especially when they make personal efforts to organize and accomplish community integration activities	Work allows workers to develop their potential through freedom of expression and use of creativity, which remits to satisfaction and awareness about their role in the organization they work for and the society they are inserted in
										Health service deficiencies	The Basic Health Unit does not see them (the users), they come onto us to require care and we can’t do anything.	Health service deficiencies are factors that cause suffering in the agents’ work, mentioning situations like the services’ lack of problem-solving ability, constant changes in health team members and discontinuity of projects.	The weaknesses in the health service tend to affect the lack of problem-solving ability for community problems, which causes additional suffering to the Community Health Agents, due to the close relation that is constantly established and to the bond constructed with the community, so that they feel responsible for the families.
											When the supervisor changes, the team loses its structure (...) everyone things (s)he has to be in command. And the interesting thing is that they only remember to command the CHAs.		The political-administrative discontinuity causes ruptures due to staff rotation and weakens bonds with the community, which negatively influences the teams’ work process as, besides compromising the quality of care delivery, it causes suffering to the workers involved.
											Each day someone comes to see us, full of good intentions, to develop something in the community, then they leave and we are threatened, because what they promised does not happen.		Concerning project discontinuity, the Community Health Agents reported that they are called upon to participate in academic, social, educational projects, among others. They become coresponsible before the community. When the projects do not work out or end, the agent, who stands closest to the community, has to explain all of the reasons why that situation happened. It refers to the accountabili…
										Lack of acknowledge of Community Health Agents’ functions	(...) I am charged for things that aren’t even CHAs’ function. We have a lot to do: on the one hand the users’ increasing charges and, on the other, the health team that is always inventing more things to do.	...the agents mentioned that the community and the health team are unfamiliar with their functions, which implies a task burden and negatively affects their professional acknowledgement.
										Lack of acknowledgement	You do ten things right, and one thing you don’t manage, it gets a lot of criticism. I feel hurt, when the users come to the center and say that it has been two or three months that you don’t visit them, while you were there a week earlier.	...the Community Health Agents reported on different situations of suffering related to lack of acknowledgement for their work. This derives from the feeling that the efforts the agents make in daily work are not acknowledged, and also from the strictness and untruthfulness of users’ criticism against the agents’ work	Causes demotivation in the profession. Impacts on team relations and the success of work performed as the Community Health Agents have important information that supports the nurse and other team members’ work.
											I suffer, when the head receives complaint about my work and does not listen to what I have to say about the subject. I don’t like it when I am focused on during the monthly meeting in front of my colleagues.	These experiences of suffering are intensified to the extent that the Community Health Agents’ immediate head, in this case the nurse, does not seem to check on the truthfulness of complains about the work performed, which arouses the workers’ feeling of injustice and devaluation
										Suffering for working in a team	... the ‘I-team’ predominates here.	...normally, dialogue among other team members is lacking, to allow them to express their difficulties and solve problems. Also, concerning the health team, the agents expressed that they are hierarchically treated as various team members’ subordinates.
										Obligation to live and work at the same place	CHA cannot have lunch, nor sleep, during your holidays you have to get out of the community. (...) they ask us about whether the other has HIV, cancer, if she’s pregnant, if he’s gonna die, if the woman suffered violence from her husband, in short, everything. There are real telltales, who get angry if you don’t say anything.	The obligation to live and work at the same place was another situation reported as a source of suffering in agents’ work. This requirement implies privacy loss, requests from the community beyond work hours and exposure to gossip and rumors.	Community Health Agents’ daily work is permeated by complex situations, including family dynamics that are hard to intervene in, violence and drugs traffic; without a social network and multidisciplinary teams to adequately respond to the emotional demand, which can contribute to the professionals’ exhaustion
										Contact and involvement with the community’s social problems and exposure to violence	Once I got to a house and there was a lady boiling water with salt, because that was the only thing she had to give to two children. (...) witness prostitution due to lack of food.... We get involved with the families, we suffer, when the person experiences problems, illnesses or when they die.	They affirmed suffering in view of situations like: misery, prostitution, drugs use, intra-family violence, diseases and death. These situations arouse feelings of frustration and powerlessness in the agents, especially when they concern families they have affective bonds with.
											Once, I filed a complaint about mistreatment against a child. The Tutelary Council went to the house and said I was the one who had filed the complaint. The father threatened me for a long time. He has already assaulted my house and the entire neighborhood, but I have to go there and even treat him well.	...many agents experience feelings of revolt against impunity, and often feel constrained for having to deliver care equally to all people in their activity area, especially to people who commit crimes and infractions. This gives rise to ethical dilemmas, which need to be discussed and problematized, so that the agents can act adequately, performing their activities in the best possible way.
											Our work produces mental suffering, various colleagues have already taken leave because of depression, I’m the only one in my group who has never taken antidepressants.	When discussing the situations that generate suffering in their work, the Community Health Agents mention their mental suffering and illness related to their job activities
											CHAs are not entitled to get ill, they think that depression is a whim.	The Community Health Agents appointed yet another difficulty, which is the community and the health team’s non-valuation of the suffering work produces
MO	KM	211	Osindo	2016	Kenya	CHV	MNCH	To identify challenges and opportunities faced by CHV in promoting MNCH services in urban informal settlements.	Interviews & FGDs with CHVs and sub-County Community Strategy Coordinators	Broad contextual - Community context factors - Insecurity	…the other problem these mothers get is insecurity when they are delivering at night. We live in the ghetto (slum) and when you come out at night you find young boys on the streets mugging people. So when you meet them they will definitely harm you and other people fear to come out because they will be harmed before they even reach this woman to give her help and so the woman ends up giving birth…	There are high levels of insecurity experienced by CHVs in both communities. It is more risky during the night hindering free movement of the CHVs and their clients during emergencies.	Addressing insecurity will enable clients to have access to health care when required and CHVs to work in a safe environment.	Yes (Y)			To contribute to existing knowledge regarding the roles of CHVs by describing their experiences specifically with respect to promotion of MNCH services in urban informal settlements.	Yes (Y)			It was an appropriate methods to explore on the CHVs experience specifically with respect to promotion of MNCH services in urban informal settlements.	Yes (Y)			The study utilized an exploratory qualitative design to provide a description of CHVs' lived experience in the two urban informal settlements of Nairobi.	Yes (Y)			The authors stated that the CHVs selected were those that were actively participating in community work under the sub-county community health strategy. And that each group of participants were selected to ensure that different areas in the informal settlements were represented. The selected groups also had representation of the different sexes.	Yes (Y)			The data collection techniques were appropriate to answer the intended questions		CT		Not described in the paper therefore can't tell	Yes (Y)			Ethical clearance was sought both internally from the APHRC review board and externally from KEMRI Scientific and Ethical Review Unit (SERU). Informed consent was also sought from all study participants and contact details for the research team and KEMRI's SERU provided for any clarifications. To ensure confidentiality, number tags were used for identification instead of name tags. Permission was…	Yes (Y)			The authors sufficiently described the data analysis process.	Yes (Y)			There is a clear statement of findings
										Intervention design factor - Lack of emergency transport services	We don't have an emergency ambulance in our area; because sometimes we find patients in very critical conditions; we also don't have motorbikes to ferry the patients.'	Ambulance services are not readily available in the communities and transportation of clients in critical conditions to various health facilities is difficult.	Availing reliable cost effective emergency tranport services will increase the number of clients that can access services during emergencies
										Intervention design factor - Lack of resources and supplies	…when we are doing the home based care you find that we do not have gloves you find that you want to offer the services but since I am also a human being I cannot risk my health because of someone'	The supply of commodities for CHVs is sporadic exposing them to health risks as they sometimes work with none.	Lack of resources and commodities negatively impacts on service delivery
										Intervention design factor - Financial incentives	…If someone wants to motivate us they should consider that we also have challenges that the other people face…we wouldlike to really do a good job but we do not have the money to do that job.'		CHVs feel they should be considered for renumeration because they too have economic demands just like any other individual. Without a pay, they have to look for alternative sources of income to meet their needs which may affect the services they provide to the community.
										Intervention design factor - Non financial incentives - recognition and acceptance	Another challenge is that they (community members) think that CHVs benefit at the expense of the people of the community, so some of them do not even want to see us'	Lack of trust and/or total rejection by some community members and discrimination by link facilities discourage the CHVs to work well as one participant explained.
[truncated: 1 more columns]

## Sheet: Mixed Method Non RCT
Modified data extraction and Quality assessment form (source adapted from (Kok et al., 2014))
Reviewers		Reference number	First author,	Year	Setting (Country)	CHW (e.g., CHV, CHW, how authors refer to the community health worker)	Health focus (e.g., what was the type of health intervention is the focus of the study - HIV prevention, Tx: antenatal care etc)	Study objective/s and/or aim/s (list the objective/s and or aim/s reported from the paper)	Study type/Method (e.g., observation study; focus group, KII)	Results																												Do the different components of the study adhere to the quality criteria of each tradition of the methods involved?
										Intervention	1st Order (participant’s words)	2nd Order (author’s interpretation)	Detail on influence/Association	Are there clear research questions?				Do the collected data allow to address the research questions?				Is there an adequate rationale for using a mixed methods design to address the research question?				Are the different components of the study effectively integrated to answer the research question?				Are the outputs of the integration of qualitative and quantitative components adequately interpreted?				Are divergences and inconsistencies between quantitative and qualitative results adequately addressed?				Is the qualitative approach appropriate to answer the research question?				Are the qualitative data collection methods adequate to address the research question?				Are the findings adequately derived from the data?
1st	2nd									(Factor) (e.g., Health system, intervention, and broad contextual factors)			(e.g., training enhanced CHW motivation)	Yes (Y)	Can't Tell (CT)	No (N)	Comments	Yes (Y)	Can't Tell (CT)	No (N)	Comments	Yes (Y)	Can't Tell (CT)	No (N)	Comments	Yes (Y)	Can't Tell (CT)	No (N)	Comments	Yes (Y)	Can't Tell (CT)	No (N)	Comments	Yes (Y)	Can't Tell (CT)	No (N)	Comments	Yes (Y)	Can't Tell (CT)	No (N)	Comments	Yes (Y)	Can't Tell (CT)	No (N)	Comments	Yes (Y)	Can't Tell (CT)	No (N)	Comments
MO	KM	534	Alam	2009	Bangladesh	Volunteer health care workers - Shasthya Shebikas (SS)	maternal, neonatal and child health	The aim of the study was to assess the incentives and disincentives that affect retention of SS	Mixed methods study - case-control design and focus-group discussions (FGDs)	Intervention design factor - Financial incentive	“I am poor. My husband alone cannot afford all family expenditure - house rent, food, cloths, children education… so, we have joined as SS with the expectation of income… salary as means of regular income is more preferable to anything for continuation of our SS work.” “We were not clearly told about our role as volunteer. The Program Organizer madam told us of monthly 300-400 taka income. She al…	SS noted that it was difficult to run their family and educate their children given the high price of daily necessities. In fact most of the SS in the FGD said that they were not aware of their “volunteer” role	Odds of remaining a SS decreased with increasing wealth - SS who joined with the expectation of income from the SS role were almost twice as likely to remain as SS.	Yes			The aim of the study was to assess the incentives and disincentives that affect retention of SS. The goal was thought to be of importance if the SS approach was to be adopted in urban health programs.	Yes			It is clear how the data was collected through both case-control design and the FGDs. The researcher also justified the methods chosen. I.e.an exploratory case-control design, used to assess factors related to retention of SS. Where dropouts were considered as cases and those who stayed with the Manoshi program taken as controls. The FGDs were used to obtain more detailed information on SS retent…	Yes			The researcher used mixed methods design including a case-control design to assess factors relating to retention of the SSs, and focus-group discussions (FGDs) to explore solutions to the identified factors (problems related to retention of SS). That is, he used the mixed methods design to build upon the quantitative findings with qualitative results.	Yes			The researcher effectively integrated both the qualitative and quantitative data in the results section to help with the interpretation of the results.	Yes			The researcher adequately interpreted the output of the integration of both the qualitative and quantitative components	Yes			No divergences and inconsistencies between the quantitative and qualitative results were reported.	Yes			The approach was appropriate in addressing the objectives of the study	Yes			It is clear how the data was collected, that is through FGDs. The researcher also justified the data collection method chosen and gave an explanation of how the interviews were conducted. The form of data (Tape recording) is also clear and adequate	Yes			The researcher used both content and thematic analyses techniques to generate the findings.
										Intervention design factor - Non financial incentive (Social prestige)	“We feel delighted working for BRAC. Everyone honors us. Now many people know us and look for us. Community people want us to stay with Manoshi” “Working as a SS is good for me. Now many people know me. My social honor has increased. I receive salaam (salute) more than before; people even share their internal family problems and seek suggestions sometimes”	SS felt that as a result of their role, the community members knew them, honoured them and looked for them to support their health needs.	SS who enjoyed more social prestige after they became SS were more than three times as likely to remain as SS compared to the SS who reported less social prestige after becoming SS. (However financial incentives were still the most important factor).
										Intervention design factor - Non financial incentive (Community approval)	“Some people tease our work. You became a new doctor! Old doctors are dying without a meal. When we rush on emergency call at 3am in the night these people ask „where are you going at midnight‟. In their opinion, no good women go out that late in the night.”	But some SS both from current and dropout groups mentioned that they struggled to continue their SS role because of disapproval from family members or the community.	SS who receive approval are more likely to remain as SS compared to those who do not.
										Intervention design factor - CHV characteristic -Household responsibilities	“I used to work in the community in between my household works. Once I finished cooking, sending my husband to work and children to school I started home visits and advising pregnant mothers. I managed my work whenever I could manage time.”	While a few of the SS in the FGDs reported that they had time conflicts in carrying out both household responsibilities and SS activities, most of them said that they were able to manage both.	SS with no or fewer household responsibilities are more likely to remain as SS
MO	KM	356	Karuga	2017	Kenya	CHV	Supervision of CTC Health Providers	The study aimed to demonstrate the effects of a training intervention on the approach to and frequency of supervision of CTC providers of health care.	Mixed methods study - Survey and in-depth interviews	Intervention design factor - Plurality of supervisors and lack of coordination	“‥you will find that the community health workers report directly to the community health committee. . . .the CHEW comes in as the last resort because we always believe that any problem that the community has, they should try and solve it themselves first is when like the outsider comes in. . .” (CHEW, Nairobi)	CTC providers of health care reported that a wide range of persons in the health system and community settings perceived themselves as having authority to supervise CHVs. Those whom they identified as supervisors of CTC providers were: community health committee (CHC) members, CHEWs, link-facility in-charges,the sub-county health management team, local government administration officers (chiefs) …	Plurality of supervisors and the lack of coordination often led to lack of clarity among CHVs on whose directions to follow leading to disagreements and confusion in the community units.	Yes			The goal of the study was to demonstrate the effects of a training intervention on the approach to and frequency of supervision of CTC providers of health care.	Yes			It is well explained how the data was collected. i.e. through both in-depth interviews and the use of supervision tracking questionnaires. The in-depth interviews were used to explore perceptions of both supervisors and supervisees on the effect of the six-day supportive supervision training on supervision practices and frequency of supervision. While the Supervision Tracking Questionnaire (STQ) …			No (N)	Seem like the quant section of the paper was an afterthought. The Qual and Quant do not support each other.		CT		The paper was quite difficult to follow through.		CT			Yes			No divergences and inconsistencies between the quantitative and qualitative results were reported.	Yes			The qualitative approach was appropriate in understanding both the challenges that CTC providers of health encounter and understanding the impact of the assessment.	Yes			It is clear how the data was collected, that is through in-depth interviews. The researcher also justified the data collection method chosen and gave an explanation of how the interviews were conducted. The form of data (Tape recording) is also clear and adequate.	Yes			The researcher used thematic analyses techniques to generate the findings.
										Intervention design factors - CHV characteristics (Age)	“I’m limited especially those (CHVs) old ones. They will shout at you. They tell you ‘I’m old you can't tell me anything’ (CHEW, Nairobi County)	Age was a factor that affected interaction between the CHEWs and CHVs. A supervisor’s age in relation to the supervisees affected whether the supervisor would be able to provide adequate supervision.	A supervisor’s age in relation to the supervisees affected whether the supervisor would be able to provide adequate supervision.
[truncated: 28 more columns]

## Sheet: Mixed Method Quant-Descriptive
Modified data extraction and Quality assessment form (source adapted from (Kok et al., 2014))
Reviewers		Reference number	First author,	Year	Setting (Country)	CHW (e.g., CHV, CHW, how authors refer to the community health worker)	Health focus (e.g., what was the type of health intervention is the focus of the study - HIV prevention, Tx: antenatal care etc)	Study objective/s and/or aim/s (list the objective/s and or aim/s reported from the paper)	Study type/Method (e.g., observation study; focus group, KII)	Results																												Do the different components of the study adhere to the quality criteria of each tradition of the methods involved?
										Intervention	1st Order (participant’s words)	2nd Order (author’s interpretation)	Detail on influence/Association	Are there clear research questions?				Do the collected data allow to address the research questions?				Is there an adequate rationale for using a mixed methods design to address the research question?				Are the different components of the study effectively integrated to answer the research question?				Are the outputs of the integration of qualitative and quantitative components adequately interpreted?				Are divergences and inconsistencies between quantitative and qualitative results adequately addressed?				Is the qualitative approach appropriate to answer the research question?				Are the qualitative data collection methods adequate to address the research question?				Are the findings adequately derived from the data?
1st	2nd									(Factor) (e.g., Health system, intervention, and broad contextual factors)			(e.g., training enhanced CHW motivation)	Yes (Y)	Can't Tell (CT)	No (N)	Comments	Yes (Y)	Can't Tell (CT)	No (N)	Comments	Yes (Y)	Can't Tell (CT)	No (N)	Comments	Yes (Y)	Can't Tell (CT)	No (N)	Comments	Yes (Y)	Can't Tell (CT)	No (N)	Comments	Yes (Y)	Can't Tell (CT)	No (N)	Comments	Yes (Y)	Can't Tell (CT)	No (N)	Comments	Yes (Y)	Can't Tell (CT)	No (N)	Comments	Yes (Y)	Can't Tell (CT)	No (N)	Comments
MO	CD	555	Alam	2012	Bangladesh	volunteer CHW	Maternal, newborn and child health	To explore the issue of performance, identifying factors related to the level of activity of those CHWs who remain on the registers and in their positions in urban slums. The study aims to explore the relative importance of factors associated with the level of activity of Manoshi CHWs in Dhaka urban slums and make recommendations to improve their activity.	Mixed Methods study; Descriptive correlational design and focus group discussion	Financial incentives	“We do not mind to work hard if you increase our incentives. It will help us a lot if you increase the amount of money for pregnancy identification, bringing pregnant mothers to birthing centres.”	CHWs raised related issues in the FGDs, noting that they were poor and it was difficult to run their families and educate their children in the midst of price hikes for daily necessities. They said that a fixed income was critical to improving their level of activity.	CHWs who depend on CHW role for financial support are more likely to remain as CHWs and also more likely to be active CHWs	Yes			The goal of the study was to explore the issue of performance, identifying factors related to the level of activity of those CHWs who remain on the registers and in their positions in urban slums. It aimed to explore the relative importance of factors associated with the level of activity of Manoshi CHWs in Dhaka urban slums and make recommendations to improve their activity.	Yes			The collected data allow to address the research questions since it is clear how the data were collected that is, through survey and FGDs. The researcher also made the data collection methods explicit.	Yes			This was a mixed-method study that included a descriptive correlational design to assess factors affecting level of activity of CHWs and focus group discussions (FGDs) to explore key quantitative findings in greater detail and make recommendations for improving their level of activity.	Yes			The researcher effectively integrated both the qualitative and quantitative data in the results section to help with the interpretation of the results.	Yes			The researcher adequately interpreted the output of the integration of both the qualitative and quantitative components	Yes			No divergences and inconsistencies between the quantitative and qualitative results were reported.	Yes (Y)			The qualitative approach was appropriate in exploring issues of performance of those CHWs working in urban informal setlements of Dhaka.	Yes			It is clear how the data was collected, that is through FGDs. The researcher also justified the data collection method chosen and gave an explanation of how the interviews were conducted. The form of data is also clear - Tape recording	Yes			The researcher used both content and thematic analyses techniques to generate the findings.
										social prestige and positive community feedback	"We feel delighted working for BRAC. Everyone honors us. Now many people know us and look for us. Community people want us to stay with Manoshi."	CHWs felt that the community members knew them, honored them and looked for them to address their health needs.	CHWs who enjoy more social prestige after they become CHWs are more likely to remain as CHWs compared to those who report less social prestige after becoming CHWs
										Intervention design- Community link- family attitude/ support	“My husband understands when I am busy with any delivery patient, even go out of my home at night. He cooks while I am away.”	...most CHWs in the FGDs mentioned that they received support and cooperation from their family members and some said this motivated them to perform actively.	Family attitude impacted either positively or negatively on level of CHWs' activity
MO	CD	253	Aseyo	2018	Kenya	CHV	Behaviour change	This study examines the behaviour change-related activities of community health volunteers (CHVs)—community health workers affiliated with the Kenyan Ministry of Health—in a peri-urban settlement in Kenya, in order to assess their capabilities, opportunities to work effectively, and sources of motivation.	Mixed Methods Study - involved structured observations, surveys, in-depth interviews and focus group discussions.	CHV supervision and support	… Someone is on medication and drinks alcohol. You do a follow-up and sometimes find that they are drunk and tell you, “Do not be bothered about my life.” […] Rehabilitating someone like this becomes a problem. It forces me to go to the CHEW (Female CHV).	CHVs report robust on-going support from their supervisory CHEW, but only occasional support from NGOs. Support given by CHEWs was primarily focused on the CHVs’ routine duties. The CHEW played an important role in helping the CHV identify and manage complex cases, examples of which often related to changing behaviours of specific individuals in the community. However, some CHVs noted that this s…	CHEW played an important role in helping the CHV identify and manage complex cases…However, some CHVs noted that this support was still insufficient in the face of their complex and challenging work environment. Lack of support during key activities was demotivating for them.	Yes			The goal of the study was to examine the behaviour change-related activities of community health volunteers (CHVs)—community health workers affiliated with the Kenyan Ministry of Health—in a peri-urban settlement in Kenya, in order to assess their capabilities, opportunities to work effectively, and sources of motivation. Findings from the study were used to inform another study involved in the d…	Yes			The collected data allow to address the research questions since; it is clear how the data were collected that is, through both structured observation and survey,in-depth interviews and focus group discussions (FGDs). The researcher also made a justification for the data collection methods used besides making the processes explicit. The qualitative data were collected in form of tape recordings.	Yes			Structured observations were completed with CHVs during their routine community visits in order to quantify how they allocated their time during a typical day of work and document their activities during this time. Surveys were administered immediately after structured observations in locations chosen by the CHVs. The surveys captured CHV demographic data (age, gender, education level, means of t…	Yes			The researcher effectively integrated both the qualitative and quantitative data in the results section to help with the interpretation of the results. The qualitative focus groups occurred first and the information gathered during the focus groups informed the adapted survey questionnaire.	Yes			The researcher adequately interpreted the output of the integration of both the qualitative and quantitative components in the discussion section.	Yes			No divergences and inconsistencies between the quantitative and qualitative results were reported.	Yes (Y)			Since the researcher wanted to understand the experience of CHVs working in a peri-urban informal settlement.	Yes			Both in-depth interviews and the FGDs were adequate in answering the research question.	Yes			The researcher used thematic analysis in deriving the findings. Some of the themes derived from the data include; CHV training and supervisory support, behaviour change approaches,nature of engagement with households, supplies and resources, and the social environment.
										Supplies and resources	… We need things like gloves in this work of ours, because you can go to a household that has someone who is sick like diarrhoea [….] you come across someone who has cut himself and he is bleeding profusely and when you go to assist the person you have to handle the person just with bare hands without gloves (Female CHV).	CHVs reported infrequent provision of supplies and materials that would facilitate their work. Organizations did not sufficiently provide supplies such as gloves, gumboots, and first aid kits. Lack of resources reduced the extent to which CHVs could intervene in local households, constrained their opportunities to deliver health care, and placed them at personal risk.	Supplies and materials play not only a functional role in the execution of CHVs' duties, but also a symbolic role in CHV relationships with their commu nities. Materials provided by organizations, such as t-shirts or badges, signify their relationship with the health system and provide CHVs with legitimacy within their communities. Studies over time show that inadequate supplies for CHVs dissuade…
												Lack of supplies not only limited opportunity, it reduced overall CHV motivation to deliver behaviour change messages or strategies. Neither the MOH nor partner NGOs provided sufficient clothing or badges that would identify the CHV to community members. These visible signifiers of their role influenced their reception and acceptance by the community. A CHV reported attracting more positive atten…
										Financial incentives (Economic situation)	…I am a widow and I have children that I am paying fees for. So when we are called for action day I will not fail to fry and sell fish because that is what I use to pay fees, feed the family and pay rent rather than going to a job without payment … [Female CHV].	CHVs receive no stipend from the MOH. Six out of 16 CHVs mentioned that it was difficult to devote time to CHV work without any government allowances. Since CHVs did not receive compensation from the government, they fit their CHV-related tasks around normal daily income-generating activities, such as running small businesses, paid domestic work, and selling food.	Financial incentives influence the behaviour and attitude of CHWs positively. This explains why the Kenyan CHVs were more likely to prioritize work by other organizations for which they are paid a stipend rather than to the MOH that has mandated them with community health responsibilities. CHWs generally expect to receive stipends, per diems, and travel allowances to attend meetings, but were oft…
											I think my work as a CHV […] is very fair work and it needs something like motivation. [...] We need to be motivated in terms of giving us something small. […] If it can come like every month to us as CHVs because the work of the community [...] you know we are people like everyone and we will try to get what will give us some food for our children [Female CHV].	CHVs said that they were likely to devote more time to CHV activities if they received a reasonable incentive that could sustain their livelihood.
										Desire to improve lives in their communities		There was a high degree of inherent motivation among CHVs for changing behaviours in their communities. All expressed a desire to improve the lives of the people in their communities.
										Social environment	...I visited a widow who was sent away from her home after her husband died. She returned to her parent’s home and was given a place. She stays in a structure made of carton boxes and she told me to look where she is staying and her children are now in an orphanage. Before I left she asked if I was going to buy for her some flour […] I reached my pocket and removed fifty shillings (0.5 USD) (Fema…	The social environment made it challenging for CHVs to convince community members to change their behaviours. They reported that their peers expressed low motivation to change, often linked to the extreme poverty they faced.CHVs also reported that households expected tangible support from them, which some CHVs provided from their own resources out of sympathy and to increase their acceptance in t…	The social environment made it challenging for CHVs to convince community members to change their behaviours
											...There is a relapse to open defecation because there is a toilet which is full …just near here so the kids are just defecating outside. […] Toilets are full so what do you do? […] We tell them to inform the exhauster service provider to come and empty the pit latrine. […] Sometimes we tell them to make the kid defecate on a paper then they go and throw it in a nearby latrine (Female CHV).	CHVs also observed several cases where people changed behaviour only to relapse to previous behaviour. One CHV observed that people changed behaviour when they were given hand-outs like sugar or flour and were spoken to empathetically but then returned to their earlier practices soon after. Lack of infrastructure was also seen as a cause of going back to undesired behaviour
MO	KM	602	Sarma	2020	Bangladesh	Shasthya Shebika (SS) volunteer community health workers	To reduce the prevalence of Fe deficiency anaemia (IDA) among children of 6–59 months.	The overall objective of the study was to: (1) address real-world constraints in the programme; (2) facilitate course correction decisions during programme implementation to improve programme effectiveness; and (3) evaluate the overall programme impacts on anaemia reduction. The objectives of the qualitative study were; i) to assess the knowledge, attitudes and practices of caregivers of under-fi…	Mixed Methods study - Survey, Key informant interviews, In-depth interviews, FGDs and Observation	Increase in the incentives for CHW to increase their contact with mothers. Change the incentive disbursement period and provided micro-business plan training to CHW		Mothers who had interactions with BRAC’s CHW were more aware of MNP. Limited home visits by BRAC’s CHW: only 25% of households had been visited within 2 months of the survey		Yes			The study generally aimed at: 1)addressing real-world constraints in the programme; (2) facilitate course correction decisions during programme implementation to improve programme effectiveness; and (3) evaluate the overall programme impacts on anaemia reduction. The objectives of the qualitative study were; i) to assess the knowledge, attitudes and practices of caregivers of under-five children …				The collected data allow to address the research questions since; it is clear how the data were collected that is, through carrying out surveys,in-depth interviews, key informant interviews, focus group discussions (FGDs) and observation. The researcher also made a justification for the data collection methods used besides making the processes explicit. The qualitative data were collected in form…	Yes			The use of mixed methods approaches was to provide flexibility to fill in gaps in the available information, to use triangulation to strengthen the validity of the estimates, and to provide different perspectives on complex, contextual and multidimensional phenomena around the implementation of BRAC’s home fortification intervention.	Yes			The researcher effectively integrated both the qualitative and quantitative data in the results section to help with the interpretation of the results. Like for instance explain why there was low household visits by SS.	Yes			The researcher adequately interpreted the output of the integration of both the qualitative and quantitative components.	Yes			No divergences and inconsistencies between the quantitative and qualitative results were reported.	Yes (Y)			The qualitative approach used by the researcher was appropriate since the researcher sought to assess the knowledge, attitudes and practices of caregivers of under-five children about MNP and child nutrition ii) to assess the knowledge, attitudes and practices of SS and SK iii)To explore the underlying factors relating to achieving/failing to fulfil the sales target of MNP in BRAC’s home fortific…	Yes			The key informant interviews, in-depth interviews, focus group discussions and observation methods were adequate in answering the qualitative research questions .	Yes			The researcher used thematic analysis in deriving the findings. He also outlined the steps followed in the analysis.
										Introduced performance-based incentives for SK/PK		SK/PK were demotivated to assist the SS when only the SS were eligible to receive incentives
										Revised recruitment criteria of BRAC’s CHW Created counselling card (job-aid) for CHW to assist them with counselling so that all caregivers would receive a consistent message	‘We are either illiterate or have only basic education. So, why should people listen to us?’ (CHW, FGD)	CHW lack confidence in promoting MNP to their communities
MO	KM	281	Goudet	2018	Kenya	CHV	Maternal, newborn and child health	This study assessed the social impact of the Maternal Infant and Young Child Nutrition intervention using a Social Return on Investment (SROI) approach.	Mixed Methods Study - involved focus group discussions, key informant interviews, in-depth interviews and quantitative stakeholder surveys and revealed preference approaches using value games	psychosocial and financial stress	"You go to counsel a mother and she tells you: 'I even did not eat, I slept hungry, 'so I used to be forced to call (another team leader) because at times I did not have money…So we were forced to contribute and give her. Maybe the mother has three days since delivery, you cannot tell her to go and work. So you will have to support her...So it was a big change that I did not expect." (FGD, CHVs, …	CHVs felt empowered especially in being the link between the community and the health care services. On the other hand, they faced a highly stressed situation in the communities being confronted by extreme poverty and vulnerabilities without the adequate support .	Increased stress due to the difficulties posed by the work	Yes			This study assessed the social impact of the Maternal Infant and Young Child Nutrition intervention using a Social Return on Investment (SROI) approach.	Yes			The collected data was able to address the research questions since; it is clear how the data were collected that is, through focus group discussions (FGDs), key informant interviews, in-depth interviews, surveys and revealed preference approach using value games. The researcher also made a justification for the data collection methods used besides making the processes explicit. The qualitative d…	Yes			Quantitative methods were used to assess the level of impact experienced or observed by the project participants and the frequency of participants reporting the changes in terms of nutrition, health and hygiene practices or other outcomes whether positive or negative as a result of the project. While the qualitative methods were used to explore the impact of the intervention per stakeholder.	Yes			The researcher effectively integrated both the qualitative and quantitative data in the results section to help with the interpretation of the results.	Yes			The researcher adequately interpreted the output of the integration of both the qualitative and quantitative components	Yes			No divergences and inconsistencies between the quantitative and qualitative results were reported.	Yes (Y)			The qualitative approach described by the researcher was appropriate	Yes			The key informant interviews, in-depth interviews and focus group discussions were adequate in exploring the impact of the intervention.	Yes			The researcher used thematic analysis in deriving the findings. He also outlined the steps followed in the analysis.
[truncated: 28 more columns]
